# Supplementary material for: Identification of a Novel KPC Variant, KPC-204, Conferring Resistance to Both Carbapenems and Ceftazidime–Avibactam in an ST11 Klebsiella pneumoniae Strain
Source: Microorganisms. 2024 Jun 13;12(6):1193. doi: 10.3390/microorganisms12061193 (PMC11205768; doi:10.3390/microorganisms12061193)
Supplement: Supplementary file 1 [file microorganisms-12-01193-s001.zip]

Archive with 1 entries (1 files):
- microorganisms-3040152-supplementary.pdf
